# Supplementary material for: Isotope Calculation Gadgets: A Series of Software for Isotope-Tracing Experiments in Garuda Platform
Source: Metabolites. 2022 Jul 14;12(7):646. doi: 10.3390/metabo12070646 (PMC9318330; doi:10.3390/metabo12070646)
Supplement: Supplementary file 1 [file metabolites-12-00646-s001.zip]

Archive with 3 entries (3 files):
- 220610_Supplementary figures.pdf
- File S1 Chemical_formula_SIM.csv
- File S2 Example_data_SIM.csv
